# Supplementary material for: Mitoribosomal Deregulation Drives Senescence via TPP1-Mediated Telomere Deprotection
Source: Cells. 2022 Jun 30;11(13):2079. doi: 10.3390/cells11132079 (PMC9265344; doi:10.3390/cells11132079)
Supplement: Supplementary file 1 [file cells-11-02079-s001.zip]

Archive with 2 entries (2 files):
- Supplementary Material.pdf
- Supplementary Table S1. qPCR Primer list.xlsx
