# Supplementary material for: Mitoribosomal Deregulation Drives Senescence via TPP1-Mediated Telomere Deprotection
Source: Cells. 2022 Jun 30;11(13):2079. doi: 10.3390/cells11132079 (PMC9265344; doi:10.3390/cells11132079)
Supplement: Supplementary file 1 [file cells-11-02079-s001.zip › Supplementary Table S1. qPCR Primer list.xlsx]

## Sheet: Sheet1
Target	Species		Nucleotide sequence of primer
MRPS9	Human	Forward	5'-ATCACACAGGACAGAGAACAG
		Reverse	5'-ATTGCCAGTCGTATTGCTCC
MRPS15		Forward	5'-AGCGCCAAGTTTCCTTTCAAC
		Reverse	5'-CTTTGAGCAGCGTAGAGGGA
MRPS31		Forward	5'-GACGTTCCTACCTCTTCGCC
		Reverse	5'-CTGCGGTACCTGACTGTTCC
ACD		Forward	5'-TTGAGGTACTACAGGACGCCG
		Reverse	5'-CGAACTCCTTCTCCTCCCAGT
POT1		Forward	5'-GCCTTACGTGTTTGGGCATC
		Reverse	5'-TGGTGCCATCCCATACCTTT
TERF1		Forward	5'-CAGCGCAGAGGCTATTATTC
		Reverse	5'-TCAAACTGTGCATCAAGGG
TINF2		Forward	5'-CAGGGGGAAGGAAAGGAATC
		Reverse	5'-GAGGCAGGAGACTAGAGTAC
TERF2		Forward	5'-TCGAGAAAAGAACTTGGCCC
		Reverse	5'-CCTTTTTGGCCATCGTGAGG
TERF2IP		Forward	5'-GACGTTCCTACCTCTTCGCC
		Reverse	5'-CTGCGGTACCTGACTGTTCC
TBP		Forward	5'-CGGATAGCGGGGAACCAC
		Reverse	5'-CACAAGCATCTTTTTGACTGC
Mrps7	Mouse	Forward	5'-AACCTTCCAGGGCTCACAC
		Reverse	5'-GCTCCTGGTCATACTTCTCC
Mrps18b		Forward	5'-CGCTTCTAAAGCTGGTTCC
		Reverse	5'-AGCGGTTGTGGTATTCTTC
Mrps26		Forward	5'-CCTGCCAAATCCAAGGTCG
		Reverse	5'-CCAACGTGAACTCTAGCCTG
Mrps33		Forward	5'-CGAGGTCAGGAGCAGGAATC
		Reverse	5'-AAACAGGCTCACCACTTTC
Acd		Forward	5'-TCCAAACTGCCAGGCTC
		Reverse	5'-TCAGCCCATGTGTCCTC
Tbp		Forward	5'-GTGGATCGAGTCCGGTAGC
		Reverse	5'-TGAAATAGTGATGCTGGGC
Mrps7	Rat	Forward	5'-GAACTCACCGAAGAGGAGAAG
		Reverse	5'-ATGTTGGTGAATTTGCTGATGAC
Mrps18b		Forward	5'-CGAAAGACATGCATTCGTAAGG
		Reverse	5'-GGCATGGAAGATGATACCCG
Mrps26		Forward	5'-ACTGCAGGAACTACGGATAG
		Reverse	5'-TCTTTCAGTTGCACCCAAGC
Mrps33		Forward	5'-GAGTGCCCGTATCTTTGGTG
		Reverse	5'-GTCCTGATGCTCATCTCTGTAA
Acd		Forward	5'-CCCACTCTGTCTGGGAACC
		Reverse	5'-GTTTGGACCTGGGTATGGAG
Tbp		Forward	5'-AATATAATCCCAAGCGGTTTG
		Reverse	5'-GCTGCTAGTCTGGATTGTTC
